# Supplementary material for: Development of Stereo NIR-II Fluorescence Imaging System for 3D Tumor Vasculature in Small Animals
Source: Biosensors (Basel). 2022 Jan 30;12(2):85. doi: 10.3390/bios12020085 (PMC8869613; doi:10.3390/bios12020085)
Supplement: Supplementary file 1 [file biosensors-12-00085-s001.zip]

Archive with 1 entries (1 files):
- biosensors-1546183-supplementary.pdf
